# Supplementary material for: Survival Prediction in Intrahepatic Cholangiocarcinoma: A Proof of Concept Study Using Artificial Intelligence for Risk Assessment
Source: J Clin Med. 2021 May 12;10(10):2071. doi: 10.3390/jcm10102071 (PMC8150393; doi:10.3390/jcm10102071)
Supplement: Supplementary file 1 [file jcm-10-02071-s001.zip]

Archive with 1 entries (1 files):
- jcm-1176579-supplementary.pdf
